# Supplementary material for: Enhancing clinical documentation with ambient artificial intelligence: a quality improvement survey assessing clinician perspectives on work burden, burnout, and job satisfaction
Source: JAMIA Open. 2025 Feb 21;8(1):ooaf013. doi: 10.1093/jamiaopen/ooaf013 (PMC11843214; doi:10.1093/jamiaopen/ooaf013)
Supplement: ooaf013_Supplementary_Data [file ooaf013_supplementary_data.zip]

Archive with 3 entries (3 files):
- Abridge All Survey Response Distributions - Revision_1.docx
- Abridge Post Survey.pdf
- Abridge Pre Survey.pdf
